# Supplementary material for: Innovative 3D-Printed Superhydrophobic Porous Architectures for Continuous Oil–Water Separation
Source: Polymers (Basel). 2025 May 25;17(11):1465. doi: 10.3390/polym17111465 (PMC12157158; doi:10.3390/polym17111465)
Supplement: Supplementary file 1 [file polymers-17-01465-s001.zip]

Archive with 1 entries (1 files):
- polymers-3655703-supplementary.pdf
